# Supplementary material for: Quick tips for creating effective and impactful biological pathways using the Systems Biology Graphical Notation
Source: PLoS Comput Biol. 2018 Feb 15;14(2):e1005740. doi: 10.1371/journal.pcbi.1005740 (PMC5813898; doi:10.1371/journal.pcbi.1005740)
Supplement: S1 Supporting information — This compressed zip file contains the SBGN-ML documents generated for the three figures presented in the quick tips. SBGN-ML, Systems Biology Graphical Notation Markup Language. (ZIP) [file pcbi.1005740.s002.zip]

Archive with 6 entries (5 files):
- S2_Supporting_Information/
- S2_Supporting_Information/fig3.sbgn
- S2_Supporting_Information/fig2.sbgn
- S2_Supporting_Information/fig1-c.sbgn
- S2_Supporting_Information/fig1-b.sbgn
- S2_Supporting_Information/fig1-a.sbgn
