# Supplementary material for: Quick tips for creating effective and impactful biological pathways using the Systems Biology Graphical Notation
Source: PLoS Comput Biol. 2018 Feb 15;14(2):e1005740. doi: 10.1371/journal.pcbi.1005740 (PMC5813898; doi:10.1371/journal.pcbi.1005740)
Supplement: S1 Supporting information — This compressed zip file contains the SBGN-ML documents generated for the three figures presented in the quick tips. SBGN-ML, Systems Biology Graphical Notation Markup Language. (ZIP) [file pcbi.1005740.s002.zip › S2_Supporting_Information/fig2.sbgn]

<?xml version="1.0" encoding="UTF-8" standalone="yes"?>
<sbgn xmlns="http://sbgn.org/libsbgn/0.2">
    <map language="process description">
        <glyph id="glyph8" class="unspecified entity">
            <label text="ADP"/>
            <bbox y="98.25" x="7.0" h="30.0" w="60.0"/>
        </glyph>
        <glyph id="glyph16" class="unspecified entity">
            <label text="Pi"/>
            <bbox y="137.0" x="7.0" h="30.0" w="60.0"/>
        </glyph>
        <glyph id="glyph5" class="unspecified entity">
            <label text="ATP"/>
            <bbox y="118.0" x="200.0" h="30.0" w="60.0"/>
        </glyph>
        <glyph id="glyph2" class="unspecified entity">
            <label text="ATP synthase"/>
            <bbox y="32.25" x="63.5" h="39.0" w="135.0"/>
        </glyph>
        <glyph id="glyph20" class="process">
            <bbox y="121.0" x="119.0" h="24.0" w="24.0"/>
            <port y="133.0" x="107.0" id="glyph20.1"/>
            <port y="133.0" x="155.0" id="glyph20.2"/>
        </glyph>
        <glyph id="glyph15" class="simple chemical">
            <label text="ADP"/>
            <bbox y="98.25" x="307.0" h="30.0" w="60.0"/>
        </glyph>
        <glyph id="glyph6" class="simple chemical">
            <label text="Pi"/>
            <bbox y="137.0" x="307.0" h="30.0" w="60.0"/>
        </glyph>
        <glyph id="glyph11" class="simple chemical">
            <label text="ATP"/>
            <bbox y="118.0" x="500.0" h="30.0" w="60.0"/>
        </glyph>
        <glyph id="glyph4" class="macromolecule">
            <label text="ATP synthase"/>
            <bbox y="34.25" x="366.0" h="35.0" w="130.0"/>
        </glyph>
        <glyph id="glyph19" class="process">
            <bbox y="121.0" x="419.0" h="24.0" w="24.0"/>
            <port y="133.0" x="407.0" id="glyph19.1"/>
            <port y="133.0" x="455.0" id="glyph19.2"/>
        </glyph>
        <glyph id="glyph14" class="simple chemical">
            <label text="ATP"/>
            <bbox y="120.0" x="803.0" h="30.0" w="60.0"/>
        </glyph>
        <glyph id="glyph9" class="simple chemical">
            <label text="Pi"/>
            <bbox y="139.0" x="610.5" h="30.0" w="60.0"/>
        </glyph>
        <glyph id="glyph13" class="simple chemical">
            <label text="ADP"/>
            <bbox y="100.25" x="610.5" h="30.0" w="60.0"/>
        </glyph>
        <glyph id="glyph3" class="complex">
            <label text="ATP synthase">
                <bbox y="44.75" x="686.0" h="18.0" w="96.0"/>
            </label>
            <bbox y="36.25" x="669.0" h="35.0" w="130.0"/>
        </glyph>
        <glyph id="glyph21" class="process">
            <bbox y="123.0" x="722.0" h="24.0" w="24.0"/>
            <port y="135.0" x="758.0" id="glyph21.2"/>
            <port y="135.0" x="710.0" id="glyph21.1"/>
        </glyph>
        <glyph id="glyph12" class="simple chemical">
            <label text="ATP"/>
            <bbox y="122.0" x="1092.0" h="30.0" w="60.0"/>
        </glyph>
        <glyph id="glyph10" class="simple chemical">
            <label text="ADP"/>
            <bbox y="102.25" x="901.5" h="30.0" w="60.0"/>
        </glyph>
        <glyph id="glyph7" class="simple chemical">
            <label text="Pi"/>
            <bbox y="141.0" x="901.5" h="30.0" w="60.0"/>
        </glyph>
        <glyph id="glyph1" class="complex">
            <label text="ATP synthase">
                <bbox y="19.25" x="975.0" h="18.0" w="96.0"/>
            </label>
            <bbox y="17.25" x="954.0" h="77.0" w="138.0"/>
            <glyph id="glyph18" class="macromolecule">
                <label text="F0"/>
                <bbox y="49.0" x="967.0" h="35.0" w="50.0"/>
            </glyph>
            <glyph id="glyph17" class="macromolecule">
                <label text="F1"/>
                <bbox y="49.0" x="1027.0" h="35.0" w="50.0"/>
            </glyph>
        </glyph>
        <glyph id="glyph22" class="process">
            <bbox y="125.0" x="1011.0" h="24.0" w="24.0"/>
            <port y="137.0" x="1047.0" id="glyph22.2"/>
            <port y="137.0" x="999.0" id="glyph22.1"/>
        </glyph>
        <arc target="glyph20.1" source="glyph8" id="arc1" class="consumption">
            <start y="121.71429" x="67.0"/>
            <end y="133.0" x="107.0"/>
        </arc>
        <arc target="glyph20.1" source="glyph16" id="arc2" class="consumption">
            <start y="143.85715" x="67.0"/>
            <end y="133.0" x="107.0"/>
        </arc>
        <arc target="glyph5" source="glyph20.2" id="arc3" class="production">
            <start y="133.0" x="155.0"/>
            <end y="133.0" x="200.0"/>
        </arc>
        <arc target="glyph20" source="glyph2" id="arc4" class="modulation">
            <start y="71.25" x="131.0"/>
            <end y="121.0" x="131.0"/>
        </arc>
        <arc target="glyph19.1" source="glyph15" id="arc5" class="consumption">
            <start y="117.32313" x="365.8728"/>
            <end y="133.0" x="407.0"/>
        </arc>
        <arc target="glyph19.1" source="glyph6" id="arc6" class="consumption">
            <start y="148.07074" x="365.95242"/>
            <end y="133.0" x="407.0"/>
        </arc>
        <arc target="glyph11" source="glyph19.2" id="arc7" class="production">
            <start y="133.0" x="455.0"/>
            <end y="133.0" x="500.0"/>
        </arc>
        <arc target="glyph19" source="glyph4" id="arc8" class="stimulation">
            <start y="69.25" x="431.0"/>
            <end y="121.0" x="431.0"/>
        </arc>
        <arc target="glyph14" source="glyph21.2" id="arc9" class="production">
            <start y="135.0" x="758.0"/>
            <end y="135.0" x="803.0"/>
        </arc>
        <arc target="glyph21.1" source="glyph9" id="arc10" class="consumption">
            <start y="150.04443" x="669.4381"/>
            <end y="135.0" x="710.0"/>
        </arc>
        <arc target="glyph21.1" source="glyph13" id="arc11" class="consumption">
            <start y="119.35025" x="669.3574"/>
            <end y="135.0" x="710.0"/>
        </arc>
        <arc target="glyph21" source="glyph3" id="arc12" class="stimulation">
            <start y="71.25" x="734.0"/>
            <end y="123.0" x="734.0"/>
        </arc>
        <arc target="glyph12" source="glyph22.2" id="arc13" class="production">
            <start y="137.0" x="1047.0"/>
            <end y="137.0" x="1092.0"/>
        </arc>
        <arc target="glyph22.1" source="glyph10" id="arc14" class="consumption">
            <start y="121.46228" x="960.29285"/>
            <end y="137.0" x="999.0"/>
        </arc>
        <arc target="glyph22.1" source="glyph7" id="arc15" class="consumption">
            <start y="151.93571" x="960.3778"/>
            <end y="137.0" x="999.0"/>
        </arc>
        <arc target="glyph22" source="glyph1" id="arc16" class="catalysis">
            <start y="94.25" x="1023.0"/>
            <end y="125.0" x="1023.0"/>
        </arc>
    </map>
</sbgn>
