# Supplementary material for: Quick tips for creating effective and impactful biological pathways using the Systems Biology Graphical Notation
Source: PLoS Comput Biol. 2018 Feb 15;14(2):e1005740. doi: 10.1371/journal.pcbi.1005740 (PMC5813898; doi:10.1371/journal.pcbi.1005740)
Supplement: S1 Supporting information — This compressed zip file contains the SBGN-ML documents generated for the three figures presented in the quick tips. SBGN-ML, Systems Biology Graphical Notation Markup Language. (ZIP) [file pcbi.1005740.s002.zip › S2_Supporting_Information/fig1-c.sbgn]

<?xml version="1.0" encoding="UTF-8" standalone="yes"?>
<sbgn xmlns="http://sbgn.org/libsbgn/0.2">
    <map language="activity flow">
        <glyph compartmentOrder="-4.0" id="glyph4" class="compartment">
            <label text="Cytoplasm">
                <bbox y="91.0" x="244.5" h="18.0" w="75.0"/>
            </label>
            <bbox y="17.0" x="207.0" h="100.0" w="150.0"/>
        </glyph>
        <glyph id="glyph1" class="perturbation">
            <label text="Depolarisation"/>
            <bbox y="37.667" x="10.0" h="50.0" w="120.0"/>
        </glyph>
        <glyph id="glyph2" class="biological activity">
            <label text=" Sodium &#xA; channel "/>
            <bbox y="37.667" x="161.0" h="50.0" w="70.0"/>
            <glyph id="glyph2a" class="unit of information">
                <entity name="macromolecule"/>
                <bbox y="29.667" x="163.5" h="16.0" w="30.0"/>
            </glyph>
        </glyph>
        <glyph compartmentRef="glyph4" id="glyph3" class="biological activity">
            <label text="Na+"/>
            <bbox y="37.667" x="282.0" h="50.0" w="60.0"/>
            <glyph id="glyph3a" class="unit of information">
                <entity name="simple chemical"/>
                <bbox y="27.667" x="287.0" h="20.0" w="20.0"/>
            </glyph>
        </glyph>
        <arc target="glyph2" source="glyph1" id="arc1" class="positive influence">
            <start y="62.667" x="130.0"/>
            <end y="62.667" x="161.0"/>
        </arc>
        <arc target="glyph3" source="glyph2" id="arc2" class="necessary stimulation">
            <start y="62.667" x="231.0"/>
            <end y="62.667" x="282.0"/>
        </arc>
    </map>
</sbgn>
