# Supplementary material for: Quick tips for creating effective and impactful biological pathways using the Systems Biology Graphical Notation
Source: PLoS Comput Biol. 2018 Feb 15;14(2):e1005740. doi: 10.1371/journal.pcbi.1005740 (PMC5813898; doi:10.1371/journal.pcbi.1005740)
Supplement: S1 Supporting information — This compressed zip file contains the SBGN-ML documents generated for the three figures presented in the quick tips. SBGN-ML, Systems Biology Graphical Notation Markup Language. (ZIP) [file pcbi.1005740.s002.zip › S2_Supporting_Information/fig1-b.sbgn]

<?xml version="1.0" encoding="UTF-8" standalone="yes"?>
<sbgn xmlns="http://sbgn.org/libsbgn/0.2">
    <map language="entity relationship">
        <glyph id="glyph5" class="variable value">
            <label text="T"/>
            <bbox y="16.0" x="210.083" h="20.0" w="22.5"/>
        </glyph>
        <glyph id="glyph2" class="entity">
            <label text=" Sodium &#xA; channel "/>
            <bbox y="114.0" x="186.333" h="50.0" w="70.0"/>
            <glyph id="glyph2a" class="state variable">
                <state value="open"/>
                <bbox y="106.0" x="201.833" h="16.0" w="39.0"/>
            </glyph>
        </glyph>
        <glyph id="glyph4" class="variable value">
            <label text="Cytoplasm"/>
            <bbox y="9.0" x="260.13614" h="24.0" w="91.0"/>
        </glyph>
        <glyph id="glyph3" class="entity">
            <label text="Na+"/>
            <bbox y="116.0" x="289.63614" h="50.0" w="62.0"/>
            <glyph id="glyph3a" class="location">
                <bbox y="100.0" x="294.13614" h="32.0" w="22.0"/>
            </glyph>
        </glyph>
        <glyph id="glyph1" class="perturbing agent">
            <label text="Depolarisation"/>
            <bbox y="22.0" x="6.0" h="70.0" w="172.0"/>
        </glyph>
        <arc target="glyph2" source="glyph5" id="arc1" class="assignment">
            <glyph id="arc1.1" class="outcome">
                <bbox y="69.0" x="215.333" h="12.0" w="12.0"/>
            </glyph>
            <port y="58.0" x="221.333" id="arc1.0"/>
            <start y="36.0" x="221.333"/>
            <end y="109.0" x="221.333"/>
        </arc>
        <arc target="glyph3" source="glyph4" id="arc2" class="assignment">
            <port y="74.0" x="305.63614" id="arc2.0"/>
            <start y="33.0" x="307.13614"/>
            <end y="111.0" x="305.13614"/>
        </arc>
        <arc target="arc1.0" source="glyph1" id="arc3" class="stimulation">
            <start y="57.66495" x="178.0"/>
            <end y="58.0" x="221.333"/>
        </arc>
        <arc target="arc2.0" source="arc1.1" id="arc4" class="necessary stimulation">
            <start y="74.928825" x="227.333"/>
            <end y="74.0" x="305.63614"/>
        </arc>
    </map>
</sbgn>
