# Supplementary material for: Quick tips for creating effective and impactful biological pathways using the Systems Biology Graphical Notation
Source: PLoS Comput Biol. 2018 Feb 15;14(2):e1005740. doi: 10.1371/journal.pcbi.1005740 (PMC5813898; doi:10.1371/journal.pcbi.1005740)
Supplement: S1 Supporting information — This compressed zip file contains the SBGN-ML documents generated for the three figures presented in the quick tips. SBGN-ML, Systems Biology Graphical Notation Markup Language. (ZIP) [file pcbi.1005740.s002.zip › S2_Supporting_Information/fig1-a.sbgn]

<?xml version="1.0" encoding="UTF-8" standalone="yes"?>
<sbgn xmlns="http://sbgn.org/libsbgn/0.2">
    <map language="process description">
        <glyph compartmentOrder="-8.0" id="glyph1" class="compartment">
            <label text="Cytoplasm">
                <bbox y="229.0" x="163.5" h="18.0" w="75.0"/>
            </label>
            <bbox y="125.0" x="16.0" h="130.0" w="370.0"/>
        </glyph>
        <glyph id="glyph8" class="simple chemical">
            <label text="Na+"/>
            <bbox y="34.0" x="319.667" h="60.0" w="60.0"/>
        </glyph>
        <glyph compartmentRef="glyph1" id="glyph7" class="simple chemical">
            <label text="Na+"/>
            <bbox y="180.0" x="319.667" h="60.0" w="60.0"/>
        </glyph>
        <glyph compartmentRef="glyph1" id="glyph5" class="macromolecule">
            <label text="Sodium &#xA;channel"/>
            <bbox y="107.75" x="38.0" h="55.0" w="70.0"/>
            <glyph id="glyph5a" class="state variable">
                <state value="close"/>
                <bbox y="96.75" x="33.5" h="22.0" w="44.0"/>
            </glyph>
        </glyph>
        <glyph compartmentRef="glyph1" id="glyph6" class="macromolecule">
            <label text=" Sodium &#xA; channel "/>
            <bbox y="107.75" x="205.0" h="55.0" w="70.0"/>
            <glyph id="glyph6a" class="state variable">
                <state value="open"/>
                <bbox y="96.75" x="201.0" h="22.0" w="43.0"/>
            </glyph>
        </glyph>
        <glyph id="glyph9" orientation="vertical" class="process">
            <bbox y="123.25" x="337.66666" h="24.0" w="24.0"/>
            <port y="111.25" x="349.66666" id="glyph9.1"/>
            <port y="159.25" x="349.66666" id="glyph9.2"/>
        </glyph>
        <glyph id="glyph4" class="perturbing agent">
            <label text="Depolarisation"/>
            <bbox y="15.0" x="64.0" h="60.0" w="170.0"/>
            <glyph id="glyph4a" class="unit of information">
                <label text="pc:V"/>
                <bbox y="7.0" x="88.0" h="16.0" w="37.0"/>
            </glyph>
        </glyph>
        <glyph id="glyph10" class="process">
            <bbox y="123.25" x="137.0" h="24.0" w="24.0"/>
            <port y="135.25" x="125.0" id="glyph10.1"/>
            <port y="135.25" x="173.0" id="glyph10.2"/>
        </glyph>
        <arc target="glyph9.1" source="glyph8" id="arc1" class="consumption">
            <start y="94.0" x="349.667"/>
            <end y="111.25" x="349.66666"/>
        </arc>
        <arc target="glyph7" source="glyph9.2" id="arc2" class="production">
            <start y="159.25" x="349.66666"/>
            <end y="180.0" x="349.667"/>
        </arc>
        <arc target="glyph10.1" source="glyph5" id="arc3" class="consumption">
            <start y="135.25" x="108.0"/>
            <end y="135.25" x="125.0"/>
        </arc>
        <arc target="glyph6" source="glyph10.2" id="arc4" class="production">
            <start y="135.25" x="173.0"/>
            <end y="135.25" x="205.0"/>
        </arc>
        <arc target="glyph9" source="glyph6" id="arc5" class="necessary stimulation">
            <start y="135.25" x="275.0"/>
            <end y="135.25" x="337.66666"/>
        </arc>
        <arc target="glyph10" source="glyph4" id="arc6" class="stimulation">
            <start y="75.0" x="149.0"/>
            <end y="123.25" x="149.0"/>
        </arc>
    </map>
</sbgn>
